# Supplementary material for: Collagen 24 α1 Is Increased in Insulin-Resistant Skeletal Muscle and Adipose Tissue
Source: Int J Mol Sci. 2020 Aug 10;21(16):5738. doi: 10.3390/ijms21165738 (PMC7460876; doi:10.3390/ijms21165738)
Supplement: Supplementary file 1 [file ijms-21-05738-s001.zip]

Archive with 3 entries (3 files):
- Supplemental Table S1 Muscle.xlsx
- Supplemental Table S2 Liver.xlsx
- Supplemental Table S3 human subjects anthropometric data.xlsx
