# Supplementary material for: Collagen 24 α1 Is Increased in Insulin-Resistant Skeletal Muscle and Adipose Tissue
Source: Int J Mol Sci. 2020 Aug 10;21(16):5738. doi: 10.3390/ijms21165738 (PMC7460876; doi:10.3390/ijms21165738)
Supplement: Supplementary file 1 [file ijms-21-05738-s001.zip › Supplemental Table S1 Muscle.xlsx]

## Sheet: Sheet1
Proteins	CH1	CH2	CH3	HF1	HF2	HF3		HF/CH		mean chow	HF1	HF2	HF3		mean fold increase
collagen alpha-1(XXIV) chain precursor [Mus musculus]	1	0.639141	0.163281	11.3772	3.15725	3.73882		10.1382		0.600807	18.9365	5.25502	6.22299		10.1382
collagen alpha-1(I) chain precursor [Mus musculus]	1	0.419436	0.319943	2.41686	0.816629	1.74714		2.86345		0.579793	4.16848	1.40848	3.01339		2.86345
collagen alpha-2(I) chain precursor [Mus musculus]	1	0.409703	0.281422	2.34477	0.809256	1.6745		2.85521		0.563708	4.15955	1.43559	2.9705		2.85521
collagen alpha-1(III) chain precursor [Mus musculus]	1	0.264187	0.246123	1.63014	0.642779	1.58707		2.55575		0.503437	3.23802	1.27678	3.15247		2.55575
keratin, type I cytoskeletal 10 [Mus musculus]	1	1.10074	0.753093	3.95253	1.06774	2.2143		2.53504		0.951277	4.15497	1.12243	2.32771		2.53504
collagen alpha-1(II) chain isoform 2 precursor [Mus musculus]	1	0.397029	0.313699	1.97159	0.775366	1.50298		2.48428		0.570243	3.45745	1.35971	2.63568		2.48428
keratin, type II cytoskeletal 75 [Mus musculus]	1	1.15386	0.722513	3.13236	1.21046	2.03393		2.21694		0.95879	3.26699	1.26248	2.12135		2.21694
keratin, type II cytoskeletal 79 [Mus musculus]	1	1.12178	0.693889	3.17086	1.12667	1.92718		2.21074		0.938555	3.37844	1.20042	2.05335		2.21074
collagen alpha-2(V) chain precursor [Mus musculus]	1	0.51297	0.403724	1.78217	0.891578	1.51136		2.1835		0.638898	2.78944	1.39549	2.36558		2.1835
cartilage intermediate layer protein 2 precursor [Mus musculus]	1	0.570178	0.437098	1.78667	0.972371	1.40956		2.07675		0.669092	2.6703	1.45327	2.10668		2.07675
keratin, type II cytoskeletal 1b [Mus musculus]	1	1.02473	0.689208	2.71555	0.978175	1.79205		2.02133		0.904645	3.00178	1.08128	1.98094		2.02133
keratin, type II cuticular Hb6 [Mus musculus]	1	0.768177	1.20272	0.871647	3.776	1.00894		1.904		0.990298	0.880186	3.81299	1.01883		1.904
collagen alpha-1(V) chain precursor [Mus musculus]	1	0.58026	0.53191	1.49358	0.850486	1.53217		1.83519		0.704057	2.12139	1.20798	2.17621		1.83519
keratin, type II cytoskeletal 1 [Mus musculus]	1	1.10241	0.710403	2.43641	1.05372	1.61972		1.81664		0.937603	2.59855	1.12384	1.72751		1.81664
laminin subunit alpha-2 precursor [Mus musculus]	1	0.596468	0.513864	0.858449	2.02533	0.865053		1.77642		0.703444	1.22035	2.87916	1.22974		1.77642
collagen alpha-1(XII) chain precursor [Mus musculus]	1	0.931035	0.613615	2.34944	0.993325	1.1002		1.746		0.848217	2.76985	1.17107	1.29707		1.746
collagen alpha-3(V) chain precursor [Mus musculus]	1	0.707991	0.618876	1.3894	0.935313	1.24163		1.53268		0.775622	1.79134	1.20589	1.60082		1.53268
trimeric intracellular cation channel type A [Mus musculus]	1	0.737068	0.533502	1.21262	0.805213	1.21352		1.42315		0.756856	1.60218	1.06389	1.60337		1.42315
glycogen phosphorylase, muscle form [Mus musculus]	1	0.995848	0.641968	1.71511	0.983256	0.95228		1.38397		0.879272	1.9506	1.11826	1.08303		1.38397
spectrin beta chain, erythrocytic [Mus musculus]	1	0.794167	0.612249	1.30004	1.00723	0.959156		1.35738		0.802139	1.62072	1.25568	1.19575		1.35738
fibrillin-1 precursor [Mus musculus]	1	1.01874	0.758679	1.35956	1.16103	1.21546		1.34515		0.925806	1.46852	1.25407	1.31287		1.34515
L-lactate dehydrogenase A chain isoform 2 [Mus musculus]	1	0.907754	0.736514	1.49401	0.926782	1.05658		1.31506		0.881423	1.69499	1.05146	1.19872		1.31506
calcium-binding mitochondrial carrier protein Aralar1 [Mus musculus]	1	0.938507	0.674647	1.5151	1.02566	0.892459		1.31382		0.871051	1.73939	1.17749	1.02458		1.31382
collagen alpha-2(IV) chain preproprotein [Mus musculus]	1	0.751944	0.636842	1.08675	0.866689	1.05758		1.26048		0.796262	1.36481	1.08845	1.32818		1.26048
histone H2A.x [Mus musculus]	1	0.885543	0.701525	1.00559	0.963778	1.25917		1.24795		0.862356	1.16609	1.11761	1.46015		1.24795
actin, alpha skeletal muscle [Mus musculus]	1	1.02175	0.981048	1.45988	1.10032	1.17676		1.24449		1.00093	1.45851	1.0993	1.17566		1.24449
ADP/ATP translocase 1 [Mus musculus]	1	1.04373	0.761319	1.43378	1.02537	0.968396		1.22192		0.935016	1.53343	1.09663	1.0357		1.22192
cytoplasmic dynein 1 heavy chain 1 [Mus musculus]	1	0.900174	0.60426	1.01727	1.09507	0.922789		1.2119		0.834811	1.21856	1.31176	1.10539		1.2119
hemoglobin subunit alpha [Mus musculus]	1	0.763388	0.648892	1.20987	0.864962	0.843905		1.20995		0.804093	1.50464	1.0757	1.04951		1.20995
collagen alpha-3(VI) chain isoform 1 precursor [Mus musculus]	1	0.928457	0.770011	1.41208	0.934816	0.875443		1.19414		0.899489	1.56986	1.03927	0.973267		1.19414
four and a half LIM domains protein 1 isoform 2 [Mus musculus]	1	0.91794	0.824035	1.16055	1.04532	1.03681		1.18261		0.913992	1.26976	1.14368	1.13438		1.18261
carnitine O-palmitoyltransferase 1, muscle isoform [Mus musculus]	1	0.888085	0.767329	1.03377	1.01013	1.07392		1.17414		0.885138	1.16792	1.14121	1.21328		1.17414
cytochrome c oxidase subunit II [Mus musculus molossinus]	1	1.03076	0.909885	1.17695	1.00959	1.24287		1.16621		0.980214	1.20071	1.02997	1.26795		1.16621
transforming growth factor-beta-induced protein ig-h3 precursor [Mus musculus]	1	0.63975	0.564541	0.946459	0.774876	0.834119		1.15931		0.734763	1.28811	1.05459	1.13522		1.15931
protein-cysteine N-palmitoyltransferase HHAT-like protein [Mus musculus]	1	0.849001	0.678679	1.09973	0.804632	0.961757		1.13389		0.84256	1.30522	0.954985	1.14147		1.13389
phosphate carrier protein, mitochondrial precursor [Mus musculus]	1	0.964521	0.794716	1.14278	0.938241	1.02302		1.12496		0.919746	1.2425	1.02011	1.11228		1.12496
collagen alpha-1(VI) chain precursor [Mus musculus]	1	0.96293	0.950737	1.29149	0.964121	1.00035		1.11748		0.971222	1.32976	0.992688	1.02999		1.11748
glyceraldehyde-3-phosphate dehydrogenase [Mus musculus]	1	1.04649	1.07371	1.43133	0.990493	1.05615		1.11466		1.04007	1.37619	0.952335	1.01546		1.11466
creatine kinase M-type [Mus musculus]	1	0.723075	0.576517	1.06241	0.750756	0.737105		1.10901		0.76653	1.386	0.979421	0.961612		1.10901
plectin isoform 1e [Mus musculus]	1	0.780709	0.723377	0.91263	0.830382	0.918866		1.06301		0.834695	1.09337	0.994833	1.10084		1.06301
voltage-dependent anion-selective channel protein 3 isoform 1 [Mus musculus]	1	0.840079	0.704596	0.919491	0.905659	0.865609		1.05741		0.848225	1.08402	1.06771	1.02049		1.05741
dystrophin [Mus musculus]	1	0.689217	0.698769	0.812124	0.741797	0.94258		1.04544		0.795995	1.02026	0.931912	1.18415		1.04544
filamin-C [Mus musculus]	1	0.912362	0.961892	1.09578	0.912154	0.975684		1.03805		0.958085	1.14372	0.95206	1.01837		1.03805
hemoglobin, beta adult s chain [Mus musculus]	1	1.16722	0.931697	1.47509	0.954547	0.786502		1.03783		1.03297	1.42801	0.924077	0.761396		1.03783
ryanodine receptor 1 [Mus musculus]	1	0.842577	0.754168	0.902466	0.904123	0.874184		1.03236		0.865582	1.04261	1.04453	1.00994		1.03236
basement membrane-specific heparan sulfate proteoglycan core protein precursor [Mus musculus]	1	0.980028	0.949819	1.00629	1.04417	0.959145		1.02722		0.976616	1.03039	1.06917	0.982111		1.02722
alpha-actinin-3 [Mus musculus]	1	0.82592	0.702532	1.0014	0.781763	0.788338		1.01702		0.842818	1.18815	0.927559	0.935361		1.01702
trifunctional enzyme subunit alpha, mitochondrial precursor [Mus musculus]	1	0.707346	0.743927	0.923058	0.786249	0.779667		1.01538		0.817091	1.12969	0.962253	0.954198		1.01538
polyubiquitin-B [Mus musculus]	1	1.05842	1.11946	1.23908	0.978598	0.984008		1.00749		1.05929	1.16973	0.923823	0.928931		1.00749
collagen alpha-2(VI) chain precursor [Mus musculus]	1	1.22324	1.17443	1.28127	1.0784	1.00708		0.990902		1.13256	1.13131	0.952183	0.889212		0.990902
glycogen debranching enzyme [Mus musculus]	1	0.778983	0.727819	1.01326	0.706426	0.760704		0.989463		0.835601	1.21261	0.845411	0.910368		0.989463
ATP synthase subunit alpha, mitochondrial precursor [Mus musculus]	1	0.934727	0.803176	1.06334	0.85058	0.79415		0.989105		0.912634	1.16514	0.932005	0.870173		0.989105
titin isoform N2-A [Mus musculus]	1	1.01311	1.04886	0.929441	1.03254	0.978215		0.96023		1.02066	0.91063	1.01164	0.958418		0.96023
myosin regulatory light chain 2, skeletal muscle isoform [Mus musculus]	1	0.982395	1.00486	0.910085	1.00703	0.931267		0.953511		0.995753	0.913967	1.01133	0.935239		0.953511
laminin subunit alpha-5 precursor [Mus musculus]	1	0.763299	1.07079	0.895121	0.88751	0.842117		0.926136		0.944695	0.947523	0.939468	0.891417		0.926136
obscurin isoform 2 [Mus musculus]	1	0.949518	0.981935	0.821231	0.937608	0.93797		0.919957		0.977151	0.840434	0.959532	0.959903		0.919957
myotilin [Mus musculus]	1	0.968505	0.99496	0.889292	0.938318	0.893533		0.918231		0.987821	0.900256	0.949887	0.904549		0.918231
sarcoplasmic/endoplasmic reticulum calcium ATPase 1 [Mus musculus]	1	0.891765	0.763681	0.815136	0.741	0.842151		0.903158		0.885149	0.920903	0.837148	0.951423		0.903158
sarcoplasmic/endoplasmic reticulum calcium ATPase 2 isoform a [Mus musculus]	1	0.841696	0.728437	0.758783	0.735808	0.813093		0.897885		0.856711	0.885693	0.858875	0.949087		0.897885
myomesin 2 [Mus musculus]	1	0.910782	0.812406	0.839004	0.817655	0.764163		0.888966		0.907729	0.924289	0.90077	0.84184		0.888966
cytochrome c, somatic [Mus musculus]	1	1.00726	0.9257	0.776984	0.901599	0.908561		0.882093		0.977653	0.794744	0.922208	0.929329		0.882093
myosin heavy chain IIa [Mus musculus]	1	1.04204	1.05752	0.821267	0.976199	0.913245		0.874547		1.03319	0.794887	0.944842	0.88391		0.874547
myosin-3 [Mus musculus]	1	1.09037	1.07486	0.860071	0.992287	0.911251		0.873114		1.05508	0.815174	0.940488	0.863682		0.873114
nebulin [Mus musculus]	1	0.963107	0.993276	0.78551	0.872129	0.922826		0.872846		0.985461	0.797099	0.884996	0.936441		0.872846
6-phosphofructokinase, muscle type [Mus musculus]	1	0.811886	0.704407	0.779119	0.71598	0.698153		0.87162		0.838764	0.928889	0.853613	0.832359		0.87162
PREDICTED: myosin-6-like [Mus musculus]	1	1.10097	1.10187	0.834045	1.01912	0.915212		0.864352		1.06761	0.781224	0.954581	0.85725		0.864352
myosin-1 [Mus musculus]	1	1.10198	1.08909	0.847189	0.989055	0.907329		0.859766		1.06369	0.796463	0.929835	0.853001		0.859766
myosin binding protein C, slow type isoform 1 [Mus musculus]	1	0.985727	0.914076	0.764413	0.869886	0.851971		0.857393		0.966601	0.790826	0.899943	0.881409		0.857393
myosin-binding protein C, fast-type isoform 2 [Mus musculus]	1	0.913556	0.822628	0.824305	0.75709	0.760373		0.855852		0.912061	0.903783	0.830086	0.833686		0.855852
myosin-4 [Mus musculus]	1	1.13802	1.1413	0.857034	1.01478	0.923687		0.852462		1.09311	0.784034	0.928344	0.84501		0.852462
myosin-13 [Mus musculus]	1	1.11312	1.10234	0.836641	1.02081	0.874709		0.849697		1.07182	0.78058	0.952413	0.816098		0.849697
fibrinogen gamma chain precursor [Mus musculus]	1	0.428695	0.369272	0.54073	0.555575	0.428225		0.847918		0.599322	0.902236	0.927005	0.714515		0.847918
myomesin-1 isoform 2 [Mus musculus]	1	0.996448	1.01021	0.812124	0.841961	0.857285		0.83527		1.00222	0.810326	0.840097	0.855387		0.83527
fibrinogen, alpha polypeptide isoform 1 precursor [Mus musculus]	1	0.38593	0.355463	0.476592	0.553121	0.413931		0.829017		0.580464	0.821053	0.952895	0.713104		0.829017
fibrinogen beta chain precursor [Mus musculus]	1	0.713608	0.599128	0.581553	0.741435	0.582783		0.824033		0.770912	0.75437	0.961763	0.755966		0.824033
alpha-actinin-2 [Mus musculus]	1	0.787784	0.770206	0.730739	0.698691	0.650287		0.813028		0.852663	0.857008	0.819422	0.762654		0.813028
periostin isoform 1 precursor [Mus musculus]	1	0.440808	0.774416	0.520463	0.616809	0.518479		0.747442		0.738408	0.704845	0.835322	0.702158		0.747442
synaptophysin-like protein 2 [Mus musculus]	1	1.34069	1.29153	0.860108	0.69691	0.65262		0.608342		1.21074	0.710397	0.575605	0.539024		0.608342
