# Supplementary material for: Collagen 24 α1 Is Increased in Insulin-Resistant Skeletal Muscle and Adipose Tissue
Source: Int J Mol Sci. 2020 Aug 10;21(16):5738. doi: 10.3390/ijms21165738 (PMC7460876; doi:10.3390/ijms21165738)
Supplement: Supplementary file 1 [file ijms-21-05738-s001.zip › Supplemental Table S2 Liver.xlsx]

## Sheet: Sheet1
Proteins	Chow1	Chow2	Chow3	HF1	HF2	HF3	HF4		HF/CHOW
Myl1 Uncharacterized protein	1	1.29199	0.540052	10.101	1	18.5556	13.4935		11.4273
Semg1 semenogelin I	1	1.00301	1.97994	0.967118	1.01741	40.5986	15.9498		11.0219
Myh4 Myosin-4	1	1.11111	0.842222	2.73973	1.4	12.2438	17.7367		8.66484
Svs3a 30 kDa protein	1	0.510465	1.13527	1.321	0.928666	17.3329	7.86779		7.78148
Svs3b seminal vesicle secretion 3 beta	1	0.510465	1.13527	1.321	0.928666	17.3329	7.86779		7.78148
Cilp2 cartilage intermediate layer protein 2	1	0.358938	0.255205	6.75676	1.41892	2.85811	4.71931		7.31957
S100a9 Protein S100-A9	1	0.563063	0.053491	7.35294	3.94853	1.63235	0.907658		6.42175
Actg2 Actin gamma-enteric smooth muscle	1	0.413565	0.360629	2.69542	0.994609	6.09164	2.84615		5.33813
Actc1 Actin alpha cardiac muscle 1	1	0.413565	0.360629	2.69542	0.994609	6.09164	2.84615		5.33813
Acta2 Actin aortic smooth muscle	1	0.413565	0.360629	2.69542	0.994609	6.09164	2.84615		5.33813
Acta1 Actin alpha skeletal muscle	1	0.413565	0.360629	2.69542	0.994609	6.09164	2.84615		5.33813
Actc1 Actin alpha cardiac muscle 1	1	0.413565	0.360629	2.69542	0.994609	6.09164	2.84615		5.33813
Tubb5 Tubulin beta-5 chain	1	0.362976	0.328131	3.62319	1.75362	3.02899	1.17205		4.24774
Lrrc59 Putative uncharacterized protein	1	0.184026	0.176297	1.14943	2.70115	2.37586	1.34358		4.17365
Dak Bifunctional ATP-dependent dihydroxyacetone kinase/FAD-AMP lyase (cyclizing)	1	0.306654	0.282429	1.5015	1.98498	2.28529	2.67372		3.98602
Flna Filamin alpha	1	1.06724	0.645678	6.84932	2.46575	2.09589	0.804696		3.37709
LOC100503183 alpha-enolase-like isoform 7	1	0.344828	0.316897	0.75815	1.44352	1.75284	3.38828		3.31408
Lama2 Uncharacterized protein	1	0.806452	0.748387	3.58423	2.43369	3.21147	1.92823		3.27544
Sod1 Superoxide dismutase [Cu-Zn]	1	0.330251	0.246037	0.753012	1.42997	1.6988	2.7642		3.16217
Apoa1 apolipoprotein A-I preproprotein	1	0.300842	0.24278	2.29358	1.59404	1.24083	1.34687		3.14616
Acat1 Acetyl-CoA acetyltransferase mitochondrial	1	0.199481	0.214442	0.611621	1.68807	1.68563	1.75185		3.04322
Aldob Fructose-bisphosphate aldolase B	1	0.36075	0.224747	0.74184	1.48071	1.98591	2.20996		3.03615
Pabpc4 Poly(A) binding protein cytoplasmic 4	1	0.551876	0.701987	3.40136	2.77551	1.55442	1.02373		2.91334
Fgg Putative uncharacterized protein	1	1.13636	1.02955	8.33333	1.7	1.10833	0.952273		2.86504
Alb Serum albumin	1	0.584112	0.716706	0.557103	1.77159	1.28635	4.88318		2.77017
Fgb Fibrinogen beta chain	1	1.20919	1.00846	8.19672	1.43443	1.0082	1.18984		2.75725
Fga fibrinogen alpha polypeptide isoform 1	1	1.31752	0.992095	8.19672	1.66393	1.07377	1.21212		2.75256
Hba-a1;Hba-a2 hemoglobin alph...	1	0.332779	0.354742	2.00401	1.85371	1.09419	1.11314		2.69554
Tuba1c Tubulin alpha-1C chain	1	0.26441	0.393178	2.36967	1.43365	1.09479	0.941301		2.64212
Tuba1a Tubulin alpha-1A chain	1	0.26441	0.393178	2.36967	1.43365	1.09479	0.941301		2.64212
Fabp1 Fatty acid-binding protein liver	1	0.156642	0.145363	0.422476	1.18673	1.5188	1.33302		2.56971
Glud1 Glutamate dehydrogenase 1 mitochondrial	1	0.340948	0.235595	0.94162	1.07815	1.30885	2.04535		2.55653
Hbb-b2 Hemoglobin subunit beta-2	1	0.351494	0.381019	2.6455	1.55556	1.02116	0.672759		2.55192
Apoe Apolipoprotein E	1	0.397614	0.370179	1.5949	1.64593	1.18341	1.32644		2.43977
Tuba4a Tubulin alpha-4A chain	1	0.431965	0.685097	2.1322	3.32196	0.569296	0.780994		2.41057
LOC100503164 hemoglobin subunit beta-1-like isoform 5	1	0.28885	0.323512	2.53165	0.908861	0.807595	0.928076		2.40773
Tubb2c Tubulin beta-2C chain	1	0.394789	0.560205	1.66945	2.03339	1.30384	1.2124		2.38584
Pcbp2 poly(rC)-binding protein 2 isoform 4	1	0.660939	0.627892	3.57143	1.67143	1.19643	0.795109		2.37055
Prdx6 Putative uncharacterized protein	1	0.23596	0.217319	0.632911	1.59494	1.3557	1.00873		2.36995
Gm11425 60S ribosomal protein L12-like	1	0.29036	0.313589	0.750188	1.7802	1.1838	1.33479		2.36087
Rpl12 60S ribosomal protein L12	1	0.29036	0.313589	0.750188	1.7802	1.1838	1.33479		2.36087
Rpl12-ps1 Uncharacterized protein	1	0.29036	0.313589	0.750188	1.7802	1.1838	1.33479		2.36087
Rpl12 60S ribosomal protein L12	1	0.29036	0.313589	0.750188	1.7802	1.1838	1.33479		2.36087
Col25a1 Collagen alpha-1(XXV) chain	1	1.36612	1.4959	6.25	1.0125	2.04375	2.82377		2.35564
Txndc5 Putative uncharacterized protein	1	0.4995	0.481518	1.76678	2.08127	1.14311	1.18681		2.33894
Mfap5 Uncharacterized protein	1	0.846024	1.41794	2.65957	1.53191	2.54787	3.38748		2.32697
Sord Sorbitol dehydrogenase	1	0.352609	0.289845	0.468165	1.06742	1.50609	2.01305		2.30815
Bhmt Betaine--homocysteine S-methyltransferase 1	1	0.202061	0.171752	0.67659	1.27267	1.35047	0.910487		2.29847
Gpx1 Glutathione peroxidase 1	1	0.234577	0.213699	0.782473	1.50939	1.06886	1.00446		2.26054
Dcn Decorin	1	0.338639	0.350152	2.23714	1.22148	0.885906	0.740941		2.25848
Aldh1a1 Retinal dehydrogenase 1	1	0.283688	0.281135	0.794281	1.1255	1.17792	1.58837		2.24597
P4hb Putative uncharacterized protein	1	0.298507	0.280896	0.70922	1.37801	1.17801	1.45224		2.24016
Anp32b Isoform 1 of Acidic leucine-rich nuclear phosphoprotein 32 family member B	1	0.241896	0.236817	1.443	1.93651	0.52381	0.463716		2.21495
Fbp1;Fbp3 Fructose-1 6-bisphosphatase 1	1	0.217344	0.1817	0.636537	0.810312	1.17632	1.50576		2.21344
Pdia3 Protein disulfide-isomerase A3	1	0.189107	0.202156	0.796813	1.16813	1.1498	0.980522		2.20767
Hadh Hydroxyacyl-coenzyme A dehydrogenase mitochondrial	1	0.0838785	0.133702	0.600601	0.838438	0.897898	1.22874		2.19637
Mup1 Major urinary protein 1	1	0.13637	0.123687	0.527704	1.83113	0.550396	0.777717		2.19451
Ldha L-lactate dehydrogenase A chain	1	0.294638	0.240424	0.911577	0.709207	1.21787	1.61874		2.17779
Aldh2 Aldehyde dehydrogenase mitochondrial	1	0.147406	0.134139	0.529101	0.851852	1.2291	1.10156		2.17215
Lap3 Isoform 2 of Cytosol aminopeptidase	1	0.268962	0.282948	0.678887	1.07128	1.38493	1.2106		2.10017
Atp5a1 ATP synthase subunit alpha	1	0.246548	0.205128	0.549753	1.14898	1.19681	1.1144		2.07171
Pzp Uncharacterized protein	1	0.411015	0.386765	1.45985	1.46861	0.991241	0.961365		2.03629
Bdh1 D-beta-hydroxybutyrate dehyd...	1	0.148082	0.170591	0.855432	1.17536	0.700599	0.78691		2.00105
Hmgcs2 Hydroxymethylglutaryl-CoA synthase mitochondrial	1	0.229885	0.231264	1.29702	0.693904	0.979248	0.913563		1.9935
Pcx pyruvate carboxylase mitochondrial isoform 2	1	0.412712	0.32274	0.919963	1.65225	0.973321	1.05737		1.98921
Dlst Isoform 1 of Dihydrolipoyllysine-residue succinyltransferase component of 2-oxoglutarate dehydrogenase complex mitochondrial	1	0.197902	0.145062	0.471254	1.22055	0.906692	0.940036		1.97615
Rps25 40S ribosomal protein S25	1	0.261233	0.209509	0.709723	1.75444	0.673527	0.727534		1.97106
Gm4963 Uncharacterized protein	1	0.261233	0.209509	0.709723	1.75444	0.673527	0.727534		1.97106
Anxa6 annexin A6 isoform b	1	0.0883861	0.0874138	0.597372	0.957587	0.742533	0.790525		1.96973
Emilin1 EMILIN-1	1	1.58228	0.963608	1.221	1.89744	3.32112	2.76424		1.94672
Hspa8 Heat shock cognate 71...	1	0.437254	0.327066	0.704225	1.29648	1.40141	1.16397		1.94101
Mdh1 Malate dehydrogenase cytoplasmic	1	0.442087	0.476569	0.485437	1.28204	1.77524	1.40672		1.93473
Hist2h2bb Histone H2B type 2-B	1	0.115567	0.13452	0.611995	1.30722	0.640759	0.651681		1.92686
Hist1h2bp Isoform 1 of Histone H2B type 1-P	1	0.115567	0.13452	0.611995	1.30722	0.640759	0.651681		1.92686
Hist1h2bk Histone H2B type 1-K	1	0.115567	0.13452	0.611995	1.30722	0.640759	0.651681		1.92686
Hist1h2bm Histone H2B type 1-M	1	0.115567	0.13452	0.611995	1.30722	0.640759	0.651681		1.92686
Hist1h2bh Histone H2B type 1-H	1	0.115567	0.13452	0.611995	1.30722	0.640759	0.651681		1.92686
Hist1h2bb Histone H2B type 1-B	1	0.115567	0.13452	0.611995	1.30722	0.640759	0.651681		1.92686
Hist1h2bq;Hist1h2br Histone H2B	1	0.115567	0.13452	0.611995	1.30722	0.640759	0.651681		1.92686
Hist1h2bq Histone H2B	1	0.115567	0.13452	0.611995	1.30722	0.640759	0.651681		1.92686
Hist1h2bp Isoform 1 of Histone H2B type 1-P	1	0.115567	0.13452	0.611995	1.30722	0.640759	0.651681		1.92686
LOC100505154 keratin type II cytoskeletal 78-like partial	1	0.820345	1.58983	0.514933	1.10762	3.35324	3.7621		1.92173
Krt78 Uncharacterized protein	1	0.820345	1.58983	0.514933	1.10762	3.35324	3.7621		1.92173
Col12a1 Isoform 4 of Collagen alpha-1(XII) chain	1	1.23001	0.945879	3.7594	0.981203	1.61278	1.76138		1.91633
Mat1a S-adenosylmethionine synthase isoform type-1	1	0.357526	0.398999	0.692042	1.46851	1.28097	1.04433		1.91537
Vcp Transitional endoplasmic reticulum ATPase	1	0.347705	0.229833	0.70922	0.868085	1.31277	1.12239		1.90762
Anxa5 Annexin A5	1	0.207857	0.227396	1.01317	1.17021	0.798379	0.662232		1.90419
Acaa1b;Acaa1a 3-ketoacyl-CoA thiolase B peroxisomal	1	0.594884	0.377751	0.866551	0.771231	1.31716	1.96371		1.87008
Col6a6 Isoform 1 of Collagen alpha-6(VI) chain	1	0.506842	0.532184	1.25156	1.01627	0.953692	1.85707		1.86802
Rgn Regucalcin	1	0.425894	0.367121	0.644745	1.26048	1.14313	1.4046		1.86263
Idh1 isocitrate dehydrogenase [NADP] cytoplasmic	1	0.378788	0.307576	0.568182	1.13068	1.15795	1.31742		1.85647
Etfa Electron transfer flavoprotein subunit alpha mitochondrial	1	0.353732	0.305624	0.578704	1.01736	1.37616	1.1284		1.85341
Krt8 Keratin type II cytoskeletal 8	1	0.262055	0.321803	0.801282	1.17147	0.778846	1.13653		1.84114
Mup10 major urinary protein 10	1	0.13637	0.123687	0.447628	1.22292	0.63966	0.777717		1.83797
Mup1 Major urinary protein 1	1	0.13637	0.123687	0.447628	1.22292	0.63966	0.777717		1.83797
Rpl28 Protein	1	0.130873	0.101427	0.938967	1.24789	0.404695	0.42573		1.83637
Atp5b ATP synthase subunit beta mitochondrial	1	0.176398	0.17728	0.492368	0.750369	0.816839	1.23849		1.82728
Prdx1 Peroxiredoxin 1	1	0.224366	0.419116	1.02881	1.14815	0.894033	0.908907		1.81622
Etfb Electron transfer flavoprotein subunit beta	1	0.24426	0.253298	0.40404	1.08525	1.17859	0.926722		1.80023
Adh1 Alcohol dehydrogenase 1	1	0.244081	0.224555	0.558659	0.694413	1.12961	1.1218		1.78966
Krt76 Keratin type II cytoskeletal 2 oral	1	0.859107	2.21306	0.505817	0.638341	4.18412	4.30069		1.77344
Scp2 Isoform SCPx of Non-specific lipid-transfer protein	1	0.296472	0.31011	0.658762	0.974967	0.939394	1.19834		1.76063
Krt85 Keratin type II cuticular Hb5	1	0.43956	0.471209	1.16009	0.933875	1.23666	1.13714		1.75365
Gstp1 23 kDa protein	1	0.170329	0.138307	0.788022	0.676123	0.754925	0.805485		1.73342
Eef1a1 Elongation factor 1-alpha 1	1	0.497018	0.586481	1.21951	1.41829	1.10976	1.05119		1.72741
Akr1c6 Estradiol 17 beta-dehydrogenase 5	1	0.288268	0.266071	0.595948	1.07688	0.870083	1.0369		1.72733
Plg plasminogen	1	1.0929	1.07978	2.32019	2.51044	1.04176	1.42514		1.72509
Mdh2 Malate dehydrogenase mitochondrial	1	0.318674	0.268961	0.854701	0.790598	1.03932	0.955704		1.71969
Gm4332 40S ribosomal protein S20-like partial	1	0.223164	0.203972	0.86881	1.02606	0.585578	0.790225		1.71883
Rps20 40S ribosomal protein S20	1	0.223164	0.203972	0.86881	1.02606	0.585578	0.790225		1.71883
Gpt Alanine aminotransferase 1	1	0.313087	0.26268	0.856898	1.17909	0.700943	0.817157		1.6916
Mup1;Mup12 Major urinary protein 1	1	0.330579	0.278678	0.527704	1.83113	0.550396	0.679008		1.67231
Mup7;Mup1 Novel member of the major urinary protein (Mup) gene family	1	0.330579	0.278678	0.527704	1.83113	0.550396	0.679008		1.67231
Krt75 Keratin type II cytoskeletal 75	1	0.446229	0.841142	0.721501	0.683261	2.90404	0.744311		1.65685
Hsp90ab1 Putative uncharacterized protein	1	0.21575	0.231931	0.722543	0.828035	0.822977	0.816181		1.65251
Aldh6a1 Aldh6a1 protein	1	0.244081	0.305345	0.600601	1.05225	0.857057	0.889675		1.64557
Acaa2 Acetyl-Coenzyme A acyltransferase 2 (Mitochondrial 3-oxoacyl-Coenzyme A thiolase) isoform CRA_k	1	0.361795	0.294139	0.574713	1.08276	0.924138	1.04124		1.64085
Krt81 keratin type II cuticular Hb1	1	0.223714	0.396644	1.01112	0.869565	0.858443	0.803803		1.63988
Actg1 Actin cytoplasmic 2	1	0.185632	0.204567	0.661376	0.906085	0.747354	0.722294		1.63849
Actb Actin cytoplasmic 1	1	0.185632	0.204567	0.661376	0.906085	0.747354	0.722294		1.63849
Actg1 Actin cytoplasmic 2	1	0.185632	0.204567	0.661376	0.906085	0.747354	0.722294		1.63849
Cox6b1 Cytochrome c oxidase subunit 6B1	1	0.193761	0.146871	1.03093	1.24021	0.336082	0.297035		1.62475
Got2 Aspartate aminotransferase mitochondrial	1	0.211775	0.156078	0.487567	0.696246	0.836665	0.901101		1.60192
Car3 Carbonic anhydrase 3	1	0.369549	0.436438	0.545554	0.78778	1.38025	1.1201		1.59207
Hrsp12 Ribonuclease UK114	1	0.279564	0.227006	0.903342	0.790425	0.719964	0.777747		1.58878
Hspd1 Isoform 1 of 60 kDa heat shock protein mitochondrial	1	0.241896	0.245041	0.613121	0.803801	0.869405	0.856313		1.58512
Dpt Dermatopontin	1	0.231803	0.188224	1.34771	1.12534	0.281671	0.236439		1.57981
Bgn Biglycan	1	0.43535	0.334349	1.60514	0.998395	0.494382	0.623422		1.5771
Hist1h3c;Hist1h3e;Hist2h3c1;Hist1h3f;Hist1h3d;Hist2h3b;Hist1h3b;Hist2h3c2-ps histone H3.2	1	0.230097	0.204096	0.655738	1.01705	0.712787	0.61988		1.57168
Uqcrb Cytochrome b-c1 complex subunit 7	1	0.083682	0.0792469	0.783085	1.06735	0.292091	0.293724		1.57119
Npnt Isoform 1 of Nephronectin	1	1.0846	0.94577	1.24844	1.3995	1.91511	1.7744		1.56848
Suclg1 35 kDa protein	1	0.621118	0.314286	0.693963	1.32824	1.02429	0.998137		1.56736
Col18a1 Isoform 3 of Collagen alpha-1(XVIII) chain	1	1.05263	0.789474	1.3089	1.32068	1.36518	1.94105		1.5664
Igh-VJ558;LOC676478;Gm16900;LOC544903;Gm16698;LOC633774;Gm16747;Gm16844;Gm16735 Putative uncharacterized protein	1	0.211775	0.293731	0.572738	1.30871	0.703895	0.546167		1.56003
Epx eosinophil peroxidase precursor	1	0.207297	0.281095	1.04932	1.20042	0.419727	0.424959		1.55928
Krt10 Uncharacterized protein	1	0.553097	1.03208	0.702247	0.688202	1.98525	1.95907		1.5477
Cox5a Cytochrome c oxidase subunit 5A mitochondrial	1	0.0727431	0.055794	0.798722	1.05112	0.245208	0.225504		1.54219
Hspa9 Stress-70 protein mitochondrial	1	0.257998	0.507998	0.544662	1.05174	1.02996	0.992002		1.53668
Rpl32 60S ribosomal protein L32	1	0.164393	0.130199	0.656168	1.00853	0.450787	0.526714		1.53071
LOC100504872 60S ribosomal protein L32-like	1	0.164393	0.130199	0.656168	1.00853	0.450787	0.526714		1.53071
Gm4987 Novel protein silmilar to ribosomal protein L32	1	0.164393	0.130199	0.656168	1.00853	0.450787	0.526714		1.53071
Krt18 Keratin type I cytoskeletal 18	1	0.348918	0.36113	0.775194	0.806977	0.694574	1.16364		1.5089
Tpm4 Tropomyosin alpha-4 chain	1	0.127959	0.176967	1.15875	0.900348	0.393975	0.138452		1.48946
Rpl18 60S ribosomal protein L18	1	0.310752	0.275326	0.625	1.00062	0.753125	0.761964		1.48513
Hist1h1e Histone H1.4	1	0.457247	0.362597	1.15075	1.02992	0.684695	0.707819		1.47259
Arg1 Arginase-1	1	0.897666	0.991023	0.91659	2.26856	1.06233	1.40215		1.46683
Col14a1 collagen alpha-1(XIV) chain	1	0.882613	0.86143	1.27551	1.12245	1.62755	1.25949		1.44449
Col6a3 collagen alpha-3(VI) chain isoform 1	1	0.236295	0.330104	1.02145	1.0286	0.271706	0.690217		1.44215
Hint2 Histidine triad nucleotide-binding protein 2 mitochondrial	1	0.112322	0.31787	0.892061	0.826048	0.405888	0.624509		1.44133
Suclg2 Uncharacterized protein	1	0.468604	0.322868	0.560224	0.965826	0.99944	0.916589		1.44103
Fbn1 fibrillin-1	1	1.27877	1.25064	1.11483	1.18952	2.17503	2.28389		1.43719
Gm5436 Uncharacterized protein	1	0.302115	0.247734	0.618047	0.60445	0.618665	1.11813		1.43205
Echs1 Enoyl-CoA hydratase mitochondrial	1	0.75358	0.344386	0.62422	1.32772	1.11798	0.92841		1.42936
Col6a5 Collagen alpha-5(VI) chain	1	0.640205	0.696543	1.49031	0.752608	1.05961	1.14341		1.42696
Glul Glutamine synthetase	1	0.680272	0.618367	0.812348	0.835906	0.718115	2.0034		1.42577
Gm9234 Uncharacterized protein	1	0.195046	0.206554	0.380228	0.463498	0.644106	1.15565		1.41453
Hspg2 basement membrane-specific heparan sulfate proteoglycan core protein	1	1.16144	0.778165	1.25945	1.66373	1.26826	1.34727		1.41313
Cycs;Gm10053 Cytochrome c somatic	1	0.244798	0.149082	0.968992	0.651163	0.488372	0.506732		1.40718
Hsd17b10 3-hydroxyacyl-CoA dehydrogenase type-2	1	0.358295	0.354353	0.873362	0.876856	0.737991	0.723397		1.40642
Cyb5 11 kDa protein	1	0.102249	0.11319	0.668896	0.630769	0.553846	0.417587		1.40141
Dbi Acyl-CoA-binding protein	1	0.12216	0.107867	0.716332	0.648997	0.421203	0.498045		1.39301
Col6a2 Collagen alpha-2(VI) chain	1	0.425532	0.398723	0.93985	0.81109	0.858083	0.757447		1.38405
Cth Cystathionine gamma-lyase	1	0.212224	0.193548	0.36075	0.437951	0.973304	0.819822		1.38278
Haao 3-hydroxyanthranilate 3 4-dioxygenase	1	0.422119	0.316589	0.734214	0.811307	0.779001	0.871676		1.3787
Krt34 Keratin type I cuticular Ha4	1	0.349284	0.422983	1.02987	0.797116	0.822863	0.605658		1.37769
Pcbp1 Poly(rC)-binding protein 1	1	0.979432	1.01861	2.08333	1.23333	1.03333	1.11851		1.36802
Tnc Uncharacterized protein	1	0.796178	1.74124	1.37552	3.02613	1.00825	0.997611		1.35851
Aldh1l1 Aldehyde dehydrogenase family 1 member L1	1	0.191022	0.144986	0.417188	0.581143	0.689195	0.725692		1.35472
Ltbp4 Uncharacterized protein	1	1.49254	0.968657	1.3624	1.80518	1.4564	1.61343		1.35157
Hspe1 10 kDa heat shock protein mitochondrial	1	0.232019	0.185383	0.814996	0.726976	0.493073	0.507193		1.34519
Krt33b Keratin type I cuticular Ha3-II	1	0.368868	0.374401	0.69979	0.447866	0.935619	1.01992		1.33508
Krt31 Keratin type I cuticular Ha1	1	0.465549	0.441806	0.990099	0.750495	0.736634	0.868715		1.31567
Slc25a5 ADP/ATP translocase 2	1	0.179662	0.159001	1.00301	0.446339	0.426279	0.443945		1.29956
Krt33a Keratin type I cuticular Ha3-I	1	0.41425	0.480944	1.14811	0.598163	0.687715	0.826015		1.2901
Eln Elastin	1	1.16144	1.27294	1.91571	1.11686	1.63218	1.23577		1.28856
Nme1 Expressed in non-metastatic cells 1 protein	1	0.191975	0.191783	0.405515	0.882806	0.49189	0.5957		1.28775
Nme2 Nucleoside diphosphate kinase B	1	0.191975	0.191783	0.405515	0.882806	0.49189	0.5957		1.28775
Gm5566 nucleoside diphosphate kinase B-like	1	0.191975	0.191783	0.405515	0.882806	0.49189	0.5957		1.28775
Dscaml1 Down syndrome cell adhesion molecule-like protein (Fragment)	1	0.191975	0.191783	0.405515	0.882806	0.49189	0.5957		1.28775
Tnxb Tenascin X	1	1.65837	1.49585	1.82149	1.54281	1.81239	1.90879		1.2792
Nid2 nidogen-2 precursor	1	1.02145	0.768131	1.07181	1.46195	0.987138	1.23289		1.27809
Lama4 Laminin subunit alpha-4	1	0.867303	0.753686	1.02459	1.09426	0.978484	1.34952		1.27248
Hivep1 Zinc finger protein 40	1	1.02041	1.49592	0.688705	1.60262	1.74862	1.89796		1.2665
Postn Isoform 5 of Periostin	1	0.614628	0.818685	0.942507	0.562677	1.53723	1.06577		1.26623
Decr1 2 4-dienoyl-CoA reductase mitochondrial	1	0.0334683	0.0285485	0.35461	1.21241	0.126596	0.0973928		1.26482
Ddt D-dopachrome decarboxylase	1	0.151607	0.125985	0.509684	0.698267	0.477574	0.468769		1.26466
Col4a6 collagen type IV alpha 6	1	1.26263	0.804293	0.968054	1.18877	1.63892	1.37247		1.26386
Hnrnpk Uncharacterized protein	1	0.644745	0.890393	2.00401	0.789579	0.655311	0.814958		1.26143
5430421N21Rik type II hair keratin	1	0.481232	0.551011	1.14286	0.683429	0.739429	0.846487		1.25927
Prdx2 Uncharacterized protein	1	1.11359	0.82294	0.775795	1.4678	0.841738	1.84076		1.25814
Gnmt Glycine N-methyltransferase	1	0.29753	0.249033	0.580383	0.86419	0.680789	0.459685		1.25361
Tgm2 Protein-glutamine gamma-glutamyltransferase 2	1	0.524934	0.48084	1.23001	1.05412	0.498155	0.555381		1.24802
Efemp1 Uncharacterized protein	1	1.07875	1.06472	1.20773	1.38406	1.33213	1.28263		1.24223
Gm10237;Gm10029 Uncharacterized protein	1	0.0739098	0.0651146	0.926784	0.486562	0.217794	0.250037		1.23868
Krt86 Keratin type II cuticular Hb6	1	0.507099	0.552738	1.01523	0.749239	0.820305	0.80426		1.23397
Fbln5 Fibulin-5	1	1.21655	1.08394	1.31234	1.13517	1.28871	1.6764		1.22996
Tufm Isoform 2 of Elongation factor Tu mitochondrial	1	0.735294	0.627941	1.0627	1.16578	0.786397	0.765441		1.19973
Ecm1 Uncharacterized protein	1	0.775795	0.758728	1.04167	1.23125	0.921875	0.818464		1.18758
Krt83 Keratin type II cuticular Hb3	1	0.317158	0.367269	0.849618	0.457944	0.663551	0.685062		1.18268
Col6a1 Collagen alpha-1(VI) chain	1	0.310463	0.442099	0.948767	0.609108	0.562619	0.596709		1.16281
Col4a1 Collagen alpha-1(IV) chain	1	1.06383	0.973404	0.838223	1.55239	1.1031	1.19149		1.15694
Fbn2 fibrillin-2 precursor	1	1.11857	0.918345	1.03413	1.24509	1.31644	1.08389		1.15567
Tgfbi Transforming growth factor-beta-induced protein ig-h3	1	0.659631	1.20185	1.03306	1.04236	1.42045	0.87467		1.14553
Mfap2 Microfibrillar-associated protein 2	1	1.52439	1.11585	1.20627	1.33172	1.42581	1.48018		1.12163
Ltbp1 Isoform Long of Latent-transforming growth factor beta-binding protein 1	1	1.34409	1.15591	1.3587	1.11141	1.25	1.50672		1.12003
Loxl1 Lysyl oxidase homolog 1	1	1.3369	0.90508	1.00503	1.43317	1.10955	1.26604		1.11362
Vdac1 Isoform Mt-VDAC1 of Voltage-dependent anion-selective channel protein 1	1	0.307031	0.363525	0.379795	0.589821	0.51766	0.986491		1.1106
Krt84 Keratin type II cuticular Hb4	1	0.225938	0.514008	1.30208	0.210938	0.428385	0.608224		1.09901
Acox1 Putative uncharacterized protein	1	0.350385	0.484583	0.974659	0.520468	0.522417	0.603364		1.07123
Lum Lumican	1	1.39665	1.21229	1.14679	1.49541	1.30046	1.2067		1.07013
Hist2h2ab;Hist2h2ac Histone H2A type 2-C	1	0.105943	0.108168	0.581734	0.223386	0.382781	0.538299		1.06633
Hist2h2aa2;Hist2h2aa1 Histone H2A type 2-A	1	0.105943	0.108168	0.581734	0.223386	0.382781	0.538299		1.06633
Hist1h2al src substrate cortactin	1	0.105943	0.108168	0.581734	0.223386	0.382781	0.538299		1.06633
Nid1 nidogen-1 precursor	1	0.762777	0.498093	0.710227	0.989347	0.671875	0.816171		1.05743
Prelp Prolargin	1	0.968054	1.00387	1.21065	1.00484	0.972155	1		1.0568
Gm6265 cytochrome c oxidase subunit 6C-like	1	0.13151	0.107969	0.707714	0.586695	0.18896	0.259863		1.05482
Cox6c Cytochrome c oxidase subunit 6C	1	0.13151	0.107969	0.707714	0.586695	0.18896	0.259863		1.05482
Lamb1 Uncharacterized protein	1	1.03093	0.85567	1.00908	0.919273	0.949546	1.09485		1.0322
Krtap9-1 keratin associated protein 9-1	1	1.51286	1.28896	1.50376	1.26767	1.2015	1.20424		1.02132
Gm11559 novel member of the keratin associated protein 9 (Krtap9) family	1	1.51286	1.28896	1.50376	1.26767	1.2015	1.20424		1.02132
Gm11567 hypothetical protein LOC670533	1	1.51286	1.28896	1.50376	1.26767	1.2015	1.20424		1.02132
Gm11568 hypothetical protein LOC432600	1	1.51286	1.28896	1.50376	1.26767	1.2015	1.20424		1.02132
Gm11568;Gm11559 Novel member of the keratin associated protein 9 (Krtap9) family	1	1.51286	1.28896	1.50376	1.26767	1.2015	1.20424		1.02132
Gm11559 novel member of the keratin associated protein 9 (Krtap9) family	1	1.51286	1.28896	1.50376	1.26767	1.2015	1.20424		1.02132
Ear6 Eosinophil-associated ribonuclease 6	1	0.684463	0.473648	1.14811	0.788749	0.546498	0.4141		1.00694
Ahcy Adenosylhomocysteinase	1	0.291886	0.233217	0.369686	0.475416	0.594824	0.594863		1.00065
Gsta3 Glutathione S-transferase A3	1	0.190295	0.185347	0.576037	0.403802	0.410714	0.439962		0.997997
Krtap15 Keratin-associated protein 15-1	1	0.576369	0.45072	0.848896	0.445671	0.479626	0.918156		0.996139
Cox5b Uncharacterized protein	1	0.63857	0.521073	0.762777	1.06407	0.353166	0.657727		0.98549
Cox5b;LOC100046079 cytochrome c oxidase subunit 5B mitochondrial	1	0.63857	0.521073	0.762777	1.06407	0.353166	0.657727		0.98549
Uqcrq Cytochrome b-c1 complex subunit 8	1	0.103327	0.0852449	0.78125	0.405469	0.149219	0.214817		0.978541
Prg2 Bone marrow proteoglycan	1	0.17059	0.231662	0.56338	0.785352	0.246197	0.231832		0.977051
Tpm3 Isoform 2 of Tropomyosin alpha-3 chain	1	0.292912	0.181898	0.575374	0.902762	0.220368	0.217633		0.974433
Krt1 Keratin type II cytoskeletal 1	1	0.984252	1.63681	0.791139	0.695411	1.54114	1.58366		0.95511
Lamb2 laminin subunit beta-2 precursor	1	1.31406	0.90276	0.75188	1.28571	0.815038	1.16557		0.936842
Cps1 Carbamoyl-phosphate synthase [ammonia] mitochondrial	1	0.272554	0.262469	0.295334	0.507088	0.546663	0.562279		0.933877
Rps16 Rps16 protein	1	0.100231	0.115365	1.02041	0	0	0.480906		0.926283
Gstm1 23 kDa protein	1	0.270636	0.238701	0.570776	0.388128	0.545091	0.340731		0.916657
Egfl7 epidermal growth factor-like protein 7 isoform 2 precursor	1	1.43885	0.978417	0.753012	1.19127	0.966867	1.23885		0.910814
Col7a1 Collagen alpha-1(VII) chain	1	1.67785	1.27517	1.3587	1.13723	1.00815	1.24664		0.901346
Lamc1 Laminin subunit gamma-1	1	1.14548	0.812142	0.711744	1.01139	0.835587	0.917526		0.881515
Col1a2 Collagen alpha-2(I) chain	1	1.24378	1.28109	1.05152	0.996845	1.03891	0.971393		0.863577
Cox7a2 Cytochrome c oxidase subunit 7A2 mitochondrial	1	0.169377	0.0882453	0.64433	0.545103	0.114691	0.116192		0.847025
Col4a2 Collagen alpha-2(IV) chain	1	1.36986	0.772603	0.713267	0.898003	0.885164	1.04247		0.844615
Pah Phenylalanine-4-hydroxylase	1	0.14758	0.164994	0.506842	0.32742	0.314749	0.326004		0.842818
Loxl1 Lysyl oxidase homolog 1	1	1.3369	0.90508	1.19904	1.10432	0	1.26604		0.825746
Clu Clusterin	1	1.32979	1.08112	1.08696	0.902174	0.646739	1.07447		0.81584
Selenbp1 Selenium-binding protein 1	1	0.429	0.442299	0.54407	0.405332	0.503264	0.556843		0.805393
Selenbp2 52 kDa protein	1	0.429	0.442299	0.54407	0.405332	0.503264	0.556843		0.805393
Col2a1 Isoform 3 of Collagen alpha-1(II) chain	1	1.43885	1.5554	1.38313	1.06501	0.699862	1.1295		0.803185
Col4a3 Collagen alpha-3(IV) chain	1	1.21359	0.862864	0.607165	0.984214	0.775349	0.867718		0.788516
Ass1 Argininosuccinate synthase	1	0.265604	0.234529	0.419639	0.32564	0.303819	0.511288		0.780124
Timm13 Mitochondrial import inner membrane translocase subunit Tim13	1	1.08108	1.0173	0.880282	0.955106	0.415493	0.887568		0.759699
Lama5 Laminin subunit alpha-5	1	1.11111	0.906667	0.640205	0.864277	0.713188	0.824444		0.756048
Col5a2 Collagen alpha-2(V) chain	1	1.21212	1.26788	1.05485	0.669831	0.889241	0.861818		0.749082
Megf6 Multiple epidermal growth factor-like domains protein 6	1	1.42248	0.984353	0.852515	0.719523	0.799659	0.968706		0.735377
Col5a1 Collagen alpha-1(V) chain	1	1.16279	1.42791	0.986193	0.794872	0.842209	0.811628		0.717458
Col5a3 Procollagen type V alpha 3 isoform CRA_b	1	0.910747	1.09745	0.731529	0.678127	0.637162	0.666667		0.676523
Col4a4 Isoform 1 of Collagen alpha-4(IV) chain	1	1.57729	0.932177	0.615764	0.977833	0.69766	0.826498		0.666289
Myo9a Isoform 1 of Myosin-IXa	1	1.15473	1.30947	1.32626	0.492042	0.502653	0.503464		0.611487
Selenbp2 52 kDa protein	1	0.429	0.442299	0.503271	0.233518	0.206844	0.556843		0.601377
Col3a1 Collagen alpha-1(III) chain	1	1.29702	1.86381	1.27714	0.712644	0.559387	0.682231		0.582468
Col1a1 Isoform 1 of Collagen alpha-1(I) chain	1	1.11483	1.39576	1.24533	0.310087	0.488169	0.541806		0.552341
Tra2b 22 kDa protein	1	0.480077	0.285646	0.423729	0.440254	0.22161	0.18963		0.541658
Col22a1 collagen type XXII alpha 1	1	0.999001	1.84316	1.1919	0.520858	0.488677	0.390609		0.505973
