# Supplementary material for: Collagen 24 α1 Is Increased in Insulin-Resistant Skeletal Muscle and Adipose Tissue
Source: Int J Mol Sci. 2020 Aug 10;21(16):5738. doi: 10.3390/ijms21165738 (PMC7460876; doi:10.3390/ijms21165738)
Supplement: Supplementary file 1 [file ijms-21-05738-s001.zip › Supplemental Table S3 human subjects anthropometric data.xlsx]

## Sheet: Sheet1
Supplememtal Table 3
Anthropometric data of human subjects related to figure 5
Subject number	Age	Sex	Heigh(m)	Weight(Kg)	BMI(kg/m2)	Waist(cm)	Hip(cm)	WHR	%Fat	Fat mass(Kg)	Systolic BP	Diastolic BP	Used tissue
Lean group													VAT	SAT
1007	66	Male	1.675	68	24.237	87	97	0.896907			125	81	✓	✓
1019	60	Male	1.83	82.4	24.6051	92	102	0.901961	26.6	21.9	156	95	✓	✓
1020	63	Female	1.68	66	23.3844	88	106	0.830189	34.2	22.6	113	73	✓
1050	69	Male	1.82	87	26.2649	107	114	0.938596	27.8	23.4	162	78	✓
1063	39	Male	1.77	77.5	24.7375	94	99	0.949495	20	15.4	139	86	✓	✓
1091	60	Female	1.6	62.9	24.5703	84	98	0.857143	36.3	22.8	131	75	✓	✓
1096	60	Female	1.65	65	23.8751	90	100	0.9	36.3	23.6	121	68	✓
1097	69	Female	1.68	61	21.6128	85	98	0.867347	35.4	21.6	165	83	✓	✓
1098	61	Female	1.58	58	23.2335	81.5	95	0.857895	37.4	21.7	132	97	✓	✓
Mean	60.7778	M=4, F=5	1.69833	69.7556	24.0578	89.8333	101	0.888837	31.75	21.625	138.222	81.7778
SEM	2.98969		0.0299305	3.37244	0.426096	2.51385	1.93649	0.0131131	2.20729	0.927891	6.23337	3.23513
Obese group
1006	56	Male	1.8	106	32.716	119	120	0.991667	31.5	33.4	129	92	✓	✓
1126	68	Male	1.75	100	32.6531	118.5	114	1.03947	32.4	32.4	162	97	✓	✓
1129	66	Male	1.73	95	31.7418	120	117	1.02564	39.1	37.1	141	82	✓	✓
1031	73	Female	1.52	75.8	32.8082	102	110	0.927273	44.4	33.7	145	81	✓	✓
1045	66	Female	1.57	104	42.1924	111	126	0.880952	49.5	51.5	140	73	✓	✓
1064	46	Female	1.58	156.5	62.6903	130	141	0.921986					✓	✓
1073	63	Female	1.64	128.7	47.851	125	145	0.862069	37.7	30.1	132	87	✓	✓
1087	51	Male	1.77	107	34.1537	123	113	1.0885	33.5	35.8	118	84	✓	✓
Mean	61.125	M=4, F=4	1.67	109.125	39.6008	118.562	123.25	0.967195	38.3	36.2857	138.143	85.1429
SEM	3.26473		0.0374166	8.51622	3.87564	3.06396	4.65123	0.0286855	2.52483	2.67594	5.24372	2.95545
Obese T2DM group
1009	63	Male	1.78	159.9	50.4671				46.2	74	135	87	✓	✓
1035	63	Female	1.54	78.5	33.1	100	115	0.869565	44	34.5	138	76	✓	✓
1047	64	Female	1.545	100	41.8932						138	82	✓	✓
1059	64	Male	1.82	140	42.2654	148	146	1.0137	39.7	55.5	155	75	✓	✓
1081	53	Male	1.75	170	55.5102	157	159	0.987421	44.6	75.8	135	68	✓	✓
1107	53	Female	1.59	95	37.5776	116	114	1.01754	44.4	42.2	161	102	✓	✓
1115	69	Female	1.53	70	29.903	121	117	1.03419	27.3	19.1	147	75	✓	✓
1117	69	Male	1.66	85	30.8463	105	111	0.945946	32.4	27.6	157	73	✓	✓
Mean	62.25	M=4, F=4	1.65187	112.3	40.1954	124.5	127	0.978061	39.8	46.9571	145.75	79.75
SEM	2.19374		0.0416183	13.6865	3.26714	9.44016	8.27446	0.0250796	2.73348	8.40172	3.77373	3.769
